# Supplementary material for: Prognostic and therapeutic insights into colorectal carcinoma through immunogenic cell death gene profiling
Source: PeerJ. 2024 Jun 24;12:e17629. doi: 10.7717/peerj.17629 (PMC11210462; doi:10.7717/peerj.17629)
Supplement: Supplemental Information 6 [file peerj-12-17629-s006.r]

aaa = read.table("TCGA.COAD.READ.txt", header = TRUE, sep = "\\t", row.names = 1)
aaa = as.data.frame(t(aaa))
rownames(aaa)
substr(rownames(aaa), 14, 15)
table(substr(rownames(aaa), 14, 15))
aaa$type = substr(rownames(aaa), 14, 15)
aaa$type = as.numeric(aaa$type)
aaa$tumor = NULL
aaa$tumor = ifelse(aaa$type == 1, "Tumor", "else")
library(tidyverse)
aaa = dplyr::select(aaa, tumor, type, everything())
aaa = dplyr::filter(aaa, tumor == "Tumor")
aaa = aaa[, -1]
aaa = aaa[, -1]
aaa = as.data.frame(t(aaa))
write.table(aaa, file = "TCGA.COADREAD.TUMOR.txt", sep = "\\t", row.names = TRUE)

BBB = colnames(aaa)
clin = read.table("TCGA.COADREAD.clin.txt", header = TRUE, sep = "\\t", row.names = 1)
ccc = intersect(BBB, rownames(clin))
clin = clin[ccc, ]
write.table(clin, file = "TCGA.COADREAD.TUMOR.clin.txt", sep = "\\t", row.names = TRUE)
rm(list = ls())
