# Supplementary material for: Prognostic and therapeutic insights into colorectal carcinoma through immunogenic cell death gene profiling
Source: PeerJ. 2024 Jun 24;12:e17629. doi: 10.7717/peerj.17629 (PMC11210462; doi:10.7717/peerj.17629)
Supplement: Supplemental Information 7 [file peerj-12-17629-s007.r]

rm(list = ls())
# Load libraries
library(limma)
library(sva)
library(ggplot2)
library(factoextra)
library(FactoMineR)
files = c("TCGA.txt", "GSE17538.txt", "GSE39582.txt")

# Get the intersection of genes
geneList = list()
for (i in 1:length(files)) {
  inputFile = files[i]
  rt = read.table(inputFile, header = T, sep = "\t", check.names = F)
  header = unlist(strsplit(inputFile, "\\.|\\-"))
  geneList[[header[1]]] = as.vector(rt[, 1])
}
intersectGenes = Reduce(intersect, geneList)

# Merge the data
allTab = data.frame()
batchType = c()
for (i in 1:length(files)) {
  inputFile = files[i]
  header = unlist(strsplit(inputFile, "\\.|\\-"))
  # Read the input file and preprocess it
  rt = read.table(inputFile, header = T, sep = "\t", check.names = F)
  rt = as.matrix(rt)
  rownames(rt) = rt[, 1]
  exp = rt[, 2:ncol(rt)]
  dimnames = list(rownames(exp), colnames(exp))
  data = matrix(as.numeric(as.matrix(exp)), nrow = nrow(exp), dimnames = dimnames)
  rt = avereps(data)
  colnames(rt) = paste0(header[1], "_", colnames(rt))
  
  # Take log2 transformation for large numeric values
  qx = as.numeric(quantile(rt, c(0, 0.25, 0.5, 0.75, 0.99, 1.0), na.rm = T))
  LogC = ((qx[5] > 100) || ((qx[6] - qx[1]) > 50 && qx[2] > 0))
  if (LogC) {
    rt[rt < 0] = 0
    rt = log2(rt + 1)
  }
  if (header[1] != "TCGA") {
    rt = normalizeBetweenArrays(rt)
  }
  # Merge the data
  if (i == 1) {
    allTab = rt[intersectGenes, ]
  } else {
    allTab = cbind(allTab, rt[intersectGenes, ])
  }
  batchType = c(batchType, rep(i, ncol(rt)))
}

# Correct the data and output the corrected results
outTab = ComBat(allTab, batchType, par.prior = TRUE)

library(FactoMineR)
library(factoextra)
ddb.pca <- PCA(t(allTab), graph = FALSE)

pheno <- data.frame(ID = colnames(allTab))
pheno$cancer <- pheno$ID
pheno[1:380, 2] <- "TCGA"
pheno[381:618, 2] <- "GSE17538"
pheno[619:1184, 2] <- "GSE39582"
pdf(file = "Before Batch Effect Removal.pdf", height = 8, width = 8)
fviz_pca_ind(ddb.pca,
             geom.ind = "point", # Show points only
             pointsize = 2, # Point size
             pointshape = 21, # Point shape
             fill.ind = pheno$cancer, # Group color
             palette = "lacent", # c("#00AFBB", "#E7B800", "#FC4E07")
             addEllipses = TRUE, # Add confidence ellipses
             legend.title = "Groups", # Legend title
             title = "") +
  theme_bw() + # Beautify using ggplot2
  theme(text = element_text(size = 14, face = "plain", color = "black"),
        axis.title = element_text(size = 16, face = "plain", color = "black"),
        axis.text = element_text(size = 14, face = "plain", color = "black"),
        legend.title = element_text(size = 16, face = "plain", color = "black"),
        legend.text = element_text(size = 14, face = "plain", color = "black"),
        legend.background = element_blank(),
        legend.position = c(0.9, 0.1)
  )
dev.off()

library(FactoMineR)
library(factoextra)
ddb.pca <- PCA(t(outTab), graph = FALSE)
pdf(file = "After Batch Effect Removal.pdf", height = 8, width = 8)
fviz_pca_ind(ddb.pca,
             geom.ind = "point", # Show points only
             pointsize = 2, # Point size
             pointshape = 21, # Point shape
             fill.ind = pheno$cancer, # Group color
             palette = "lacent", # c("#00AFBB", "#E7B800", "#FC4E07")
             addEllipses = TRUE, # Add confidence ellipses
             legend.title = "Groups", # Legend title
             title = "") +
  theme_bw() + # Beautify using ggplot2
  theme(text = element_text(size = 14, face = "plain", color = "black"),
        axis.title = element_text(size = 16, face = "plain", color = "black"),
        axis.text = element_text(size = 14, face = "plain", color = "black"),
        legend.title = element_text(size = 16, face = "plain", color = "black"),
        legend.text = element_text(size = 14, face = "plain", color = "black"),
        legend.background = element_blank(),
        legend.position = c(0.9, 0.1)
  )

dev.off()
save(outTab, file = "merge.RDATA")
outTab = rbind(geneNames = colnames(outTab), outTab)
write.table(outTab, file = "merge.txt", sep = "\t", quote = F, col.names = F)
