# Supplementary material for: Prognostic and therapeutic insights into colorectal carcinoma through immunogenic cell death gene profiling
Source: PeerJ. 2024 Jun 24;12:e17629. doi: 10.7717/peerj.17629 (PMC11210462; doi:10.7717/peerj.17629)
Supplement: Supplemental Information 8 [file peerj-12-17629-s008.r]

# Clear the environment
rm(list = ls())

# Load required packages
library(limma)
library(sva)
library(ggplot2)
library(factoextra)
library(FactoMineR)

# Define input files
expFile <- "merge.txt"   # Expression input file
geneFile <- "ICD.txt"    # Gene list file

# Read input files and process the data
load("merge.RDATA")
rt <- outTab
data <- outTab

gene <- read.table(geneFile, header = TRUE, sep = "\t", check.names = FALSE)
setdiff(as.vector(gene[, 1]), rownames(data))

sameGene <- intersect(as.vector(gene[, 1]), rownames(data))
geneExp <- data[sameGene, ]
setdiff(gene[, 1], rownames(data))

# Output the results
out <- rbind(ID = colnames(geneExp), geneExp)
write.table(out, file = "GeneExp.txt", sep = "\t", quote = FALSE, col.names = FALSE)

# Load required packages
library(limma)
library(survival)
library(survminer)

# Define input files
expFile <- "GeneExp.txt"    # Expression data file
cliFile <- "clinicaldata.txt"   # Survival data file

# Read expression data and preprocess it
rt <- read.table(expFile, header = TRUE, sep = "\t", check.names = FALSE)
rt <- as.matrix(rt)
rownames(rt) <- rt[, 1]
exp <- rt[, 2:ncol(rt)]
dimnames <- list(rownames(exp), colnames(exp))
data <- matrix(as.numeric(as.matrix(exp)), nrow = nrow(exp), dimnames = dimnames)
data <- avereps(data)
data <- t(data)
library(tidyverse)
rownames(data) <- str_replace_all(rownames(data), "TCGA_", "")
rownames(data) <- str_replace_all(rownames(data), "GSE17538_", "")
rownames(data) <- str_replace_all(rownames(data), "GSE39582_", "")

# Read survival data
cli <- read.table(cliFile, header = TRUE, sep = "\t", check.names = FALSE, row.names = 1)
cli <- cli[, 1:2]
cli$futime <- cli$futime / 365

# Merge the data
sameSample <- intersect(row.names(data), row.names(cli))
data <- data[sameSample, ]
cli <- cli[sameSample, ]
rt <- cbind(cli, data)

# Iterate through genes to find prognostic genes
outTab <- data.frame()
km <- c()
gene <- c()
for (i in colnames(rt[, 3:ncol(rt)])) {
  # Cox analysis
  cox <- coxph(Surv(futime, fustat) ~ rt[, i], data = rt)
  coxSummary <- summary(cox)
  coxP <- coxSummary$coefficients[, "Pr(>|z|)"]
  outTab <- rbind(outTab,
                  cbind(id = i,
                        HR = coxSummary$conf.int[, "exp(coef)"],
                        HR.95L = coxSummary$conf.int[, "lower .95"],
                        HR.95H = coxSummary$conf.int[, "upper .95"],
                        pvalue = coxSummary$coefficients[, "Pr(>|z|)"])
  )
  # Kaplan-Meier analysis
  data <- rt[, c("futime", "fustat", i)]
  colnames(data) <- c("futime", "fustat", "gene")
  # Get optimal cutoff
  res.cut <- surv_cutpoint(data, time = "futime", event = "fustat", variables = c("gene"))
  res.cat <- surv_categorize(res.cut)
  fit <- survfit(Surv(futime, fustat) ~ gene, data = res.cat)
  diff <- survdiff(Surv(futime, fustat) ~ gene, data = res.cat)
  pValue <- 1 - pchisq(diff$chisq, df = 1)
  km <- c(km, pValue)
  # Plot survival curves for genes with p-value < 0.05
  if (pValue < 0.05) {
    gene <- c(gene, i)
    if (pValue < 0.001) {
      pValue <- "p < 0.001"
    } else {
      pValue <- paste0("p = ", sprintf("%.03f", pValue))
    }
    # Generate survival plots
    surPlot <- ggsurvplot(fit,
                          data = res.cat,
                          pval = pValue,
                          pval.size = 6,
                          legend.title = i,
                          legend.labs = c("high", "low"),
                          xlab = "Time (years)",
                          ylab = "Overall survival",
                          palette = c("red", "blue"),
                          break.time.by = 1,
                          conf.int = TRUE,
                          risk.table = TRUE,
                          risk.table.title = "",
                          risk.table.height = 0.25)
    pdf(file = paste0("sur.", i, ".pdf"), onefile = FALSE,
        width = 6,  # Image width
        height = 5)  # Image height
    print(surPlot)
    dev.off()
  }
}

# Output results for single-factor analysis
outTab <- cbind(outTab, km)
write.table(outTab, file = "uniCox.txt", sep = "\t", row.names = FALSE, quote = FALSE)

# Load required packages
library(igraph)
library(psych)
library(reshape2)
library("RColorBrewer")

# Define input files
GeneExpfile <- "GeneExp.txt"  # Expression data file
Coxfile <- "uniCox.txt"      # Prognostic results file

# Read input files
gene.group <- read.table("uniCox.txt", header = TRUE, sep = "\t")
gene.group <- dplyr::filter(gene.group, pvalue < 0.05)
gene.group <- as.data.frame(gene.group[, 1])
colnames(gene.group) <- c('id')
gene.group$group <- "ICD genes"
gene.exp <- read.table(GeneExpfile, header = TRUE, sep = "\t", row.names = 1)
gene.cox <- read.table(Coxfile, header = TRUE, sep = "\t")

# Get the intersection of genes
genelist <- intersect(gene.group$id, gene.cox$id)
genelist <- intersect(genelist, rownames(gene.exp))
gene.group <- gene.group[match(genelist, gene.group$id), ]
gene.group <- gene.group[order(gene.group$group), ]
gene.exp <- gene.exp[match(gene.group$id, rownames(gene.exp)), ]
gene.cox <- gene.cox[match(gene.group$id, gene.cox$id), ]

# Prepare network files
gene.cor <- corr.test(t(gene.exp))
gene.cor.cor <- gene.cor$r
gene.cor.pvalue <- gene.cor$p
# Process the correlation data
gene.cor.cor[upper.tri(gene.cor.cor)] <- NA
gene.cor.pvalue[upper.tri(gene.cor.pvalue)] <- NA
gene.cor.cor.melt <- melt(gene.cor.cor)   # Gene1 \t Gene2 \t Correlation
gene.cor.pvalue.melt <- melt(gene.cor.pvalue)
gene.melt <- data.frame(from = gene.cor.cor.melt$Var2, to = gene.cor.cor.melt$Var1, cor = gene.cor.cor.melt$value, pvalue = gene.cor.pvalue.melt$value)
gene.melt <- gene.melt[gene.melt$from != gene.melt$to & !is.na(gene.melt$pvalue), , drop = FALSE]

# Select relationships with p-value < 0.0001
gene.edge <- gene.melt[gene.melt$pvalue < 0.0001, , drop = FALSE]
gene.edge$color <- ifelse(gene.edge$cor > 0, 'pink', '#6495ED')
gene.edge$weight <- abs(gene.edge$cor) * 6

# Prepare node attributes
gene.node <- gene.group
group.color <- colorRampPalette(brewer.pal(9, "Set1"))(length(unique(gene.node$group)))
gene.node$color <- group.color[as.numeric(as.factor(gene.node$group))]
gene.node$shape <- "circle"
gene.node$frame <- ifelse(gene.cox$HR > 1, 'purple', "green")
gene.node$pvalue <- gene.cox$pvalue

# Define p-value size categories
pvalue.breaks <- c(0, 0.0001, 0.001, 0.01, 0.05, 1)
pvalue.size <- c(16, 14, 12, 10, 8)
cutpvalue <- cut(gene.node$pvalue, breaks = pvalue.breaks)
gene.node$size <- pvalue.size[as.numeric(cutpvalue)]

# Define output files
nodefile <- "network.node.txt"
edgefile <- "network.edge.txt"

# Write node and edge data to files
write.table(gene.node, nodefile, sep = "\t", col.names = TRUE, row.names = FALSE, quote = FALSE)
write.table(gene.edge, edgefile, sep = "\t", col.names = TRUE, row.names = FALSE, quote = FALSE)

# Create the network graph
node <- read.table(nodefile, header = TRUE, sep = "\t", comment.char = "")
edge <- read.table(edgefile, header = TRUE, sep = "\t", comment.char = "")

g <- graph.data.frame(edge, directed = FALSE)
node <- node[match(names(components(g)$membership), node$id), ]

# Set node attributes
if (!is.na(match('color', colnames(node)))) V(g)$color <- node$color
if (!is.na(match('size', colnames(node)))) V(g)$size <- node$size
if (!is.na(match('shape', colnames(node)))) V(g)$shape <- node$shape
if (!is.na(match('frame', colnames(node)))) V(g)$frame <- node$frame

# Output the network graph to a PDF file
pdf(file = "network.pdf", width = 15, height = 12)
par(mar = c(0, 0, 0, 0))
layout(matrix(c(1, 1, 4, 2, 3, 4), nc = 2), height = c(4, 4, 2), width = c(8, 3))

# Define node coordinates
coord <- layout_in_circle(g)
degree.x <- acos(coord[, 1])
degree.y <- asin(coord[, 2])
degree.alpha <- c()
for (i in 1:length(degree.x)) {
  if (degree.y[i] < 0) degree.alpha <- c(degree.alpha, 2 * pi - degree.x[i]) else degree.alpha <- c(degree.alpha, degree.x[i])
}
degree.cut.group <- (0:8) / 4 * pi
degree.cut.group[1] <- -0.0001
degree.cut <- cut(degree.alpha, degree.cut.group)
degree.degree <- c(-pi / 4, -pi / 4, -pi / 2, -pi / 2, pi / 2, pi / 2, pi / 2, pi / 4)
degree <- degree.degree[as.numeric(degree.cut)]

# Define pie chart values
values <- lapply(node$id, function(x) c(1, 1))
V(g)$pie.color <- lapply(1:nrow(node), function(x) c(node$color[x], node$frame[x]))
V(g)$frame <- NA

# Draw the network graph
plot(g, layout = layout_in_circle, vertex.shape = "pie", vertex.pie = values,
     vertex.label.cex = V(g)$lable.cex, edge.width = E(g)$weight, edge.arrow.size = 0,
     vertex.label.color = V(g)$color, vertex.frame.color = V(g)$frame, edge.color = E(g)$color,
     vertex.label.cex = 2, vertex.label.font = 2, vertex.size = V(g)$size, edge.curved = 0.4,
     vertex.color = V(g)$color, vertex.label.dist = 1, vertex.label.degree = degree)

# Add legend for node attributes
par(mar = c(0, 0, 0, 0))
plot(1, type = "n", xlab = "", ylab = "", axes = FALSE)
groupinfo <- unique(data.frame(group = node$group, color = node$color))
legend("left", legend = groupinfo$group, col = groupinfo$color, pch = 16, bty = "n", cex = 3)

# Add legend for risk factors
par(mar = c(0, 0, 0, 0))
plot(1, type = "n", xlab = "", ylab = "", axes = FALSE)
legend("left", legend = c('Risk factors', 'Favorable factors'), col = c('purple', 'green'), pch = 16, bty = "n", cex = 2.5)

# Add legend for p-values
par(mar = c(0, 0, 0, 0))
plot(1, type = "n", xlab = "", axes = FALSE, ylab = "")
legend("top", legend = c('Positive correlation with P < 0.0001', 'Negative correlation with P < 0.0001'), lty = 1, lwd = 4, col = c('pink', '#6495ED'), bty = "n", cex = 2.2)
legend('bottom', legend = c(0.0001, 0.001, 0.01, 0.05, 1), pch = 16, pt.cex = c(1.6, 1.4, 1.2, 1, 0.8) * 6, bty = "n", ncol = 5, cex = 2.2, col = "black", title = "Cox test, pvalue")

# Save the network graph as a PDF file
dev.off()
