# Supplementary material for: Prognostic and therapeutic insights into colorectal carcinoma through immunogenic cell death gene profiling
Source: PeerJ. 2024 Jun 24;12:e17629. doi: 10.7717/peerj.17629 (PMC11210462; doi:10.7717/peerj.17629)
Supplement: Supplemental Information 10 [file peerj-12-17629-s010.r]

# Clear the workspace
rm(list = ls())

# Load libraries
library(limma)
library(reshape2)
library(ggpubr)

# Define input file paths
expFile = "geneexpr.txt"       # Expression input file
geneCluFile = "Cluster.txt"    # Gene clustering file

# Read the expression input file
rt = read.table(expFile, header = TRUE, sep = "\t", check.names = FALSE)
rt = as.matrix(rt)
exp = rt
dimnames = list(rownames(exp), colnames(exp))
data = matrix(as.numeric(as.matrix(exp)), nrow = nrow(exp), dimnames = dimnames)
data = avereps(data)
data = t(data)

# Read the gene clustering file
geneClu = read.table(geneCluFile, header = TRUE, sep = "\t", check.names = FALSE, row.names = 1)

# Merge the data
sameSample = intersect(row.names(data), row.names(geneClu))
expClu = cbind(data[sameSample,,drop=F], geneClu[sameSample,,drop=F])

# Convert data to ggplot2 input format
data = melt(expClu, id.vars = c("cluster"))
colnames(data) = c("Cluster", "Gene", "Expression")

# Set colors
bioCol = c("#0066FF", "#FF9900", "#FF0000", "#6E568C", "#7CC767", "#223D6C", "#D20A13", "#FFD121", "#088247", "#11AA4D")
bioCol = bioCol[1:length(levels(factor(data[,"Cluster"])))]

# Create a boxplot
p = ggboxplot(data, x = "Gene", y = "Expression", color = "Cluster", 
              ylab = "Gene expression",
              xlab = "",
              legend.title = "Cluster",
              palette = bioCol,
              width = 1)
p = p + rotate_x_text(60)
p1 = p + stat_compare_means(aes(group = Cluster),
                            symnum.args = list(cutpoints = c(0, 0.001, 0.01, 0.05, 1), symbols = c("***", "**", "*", "ns")),
                            label = "p.signif")

# Output the boxplot to a PDF file
pdf(file = "boxplot.pdf", width = 10, height = 5)
print(p1)
dev.off()
