# Supplementary material for: Prognostic and therapeutic insights into colorectal carcinoma through immunogenic cell death gene profiling
Source: PeerJ. 2024 Jun 24;12:e17629. doi: 10.7717/peerj.17629 (PMC11210462; doi:10.7717/peerj.17629)
Supplement: Supplemental Information 17 [file peerj-12-17629-s017.r]

# Clear the workspace
rm(list = ls())

# Gene ID conversion
library(data.table)
library(org.Hs.eg.db)
library(clusterProfiler)
library(biomaRt)
library(enrichplot)
library(tidyverse)

genelist_input <- fread(file = "interGene.txt", header = FALSE, sep = '\t', data.table = FALSE)
genename <- as.character(genelist_input[, 1])  # Extract the gene names from the first column

# Gene ID conversion using biomaRt
gene_map <- biomaRt::select(org.Hs.eg.db, keys = genename, keytype = "SYMBOL", columns = c("ENTREZID"))
gene_map
write.csv(as.data.frame(gene_map), "GeneConversion.csv", row.names = FALSE)  # Export the results to the default path
genelist_input <- gene_map[, 2]

head(genelist_input)
genelist_input <- na.omit(genelist_input)

# GO analysis - Biological Process (BP)
Go_result_BP <- enrichGO(genelist_input, 'org.Hs.eg.db', ont = "BP", pvalueCutoff = 0.05)

goplot(Go_result_BP, showCategory = 5)  # GO topological plot

p1 <- dotplot(Go_result_BP, showCategory = 20)  # Bubble plot showing the top 20 terms
p1 <- p1 + scale_y_discrete(labels = function(x) str_wrap(x, width = 50))
ggsave(p1, filename = 'GO_BP_Bubble_Plot.pdf', width = 7.23, height = 8)
ggsave(p1, filename = 'GO_BP_Bubble_Plot.TIFF', width = 7.23, height = 8)

barplot(Go_result_BP, showCategory = 20)  # Bar plot showing the top 20 terms
y <- as.data.frame(Go_result_BP)
y$geneID <- as.character(sapply(y$geneID, function(x) paste(gene_map$SYMBOL[match(strsplit(x, "/")[[1]], as.character(gene_map$ENTREZID))], collapse = "/")))
write.csv(y, "GO-BP.csv", row.names = FALSE)  # Export the results to the default path
save(y, file = 'GO-BP.RDATA')

# GO analysis - Cellular Component (CC)
Go_result_CC <- enrichGO(genelist_input, 'org.Hs.eg.db', ont = "CC", pvalueCutoff = 0.05)

goplot(Go_result_CC, showCategory = 5)  # GO topological plot

p1 <- dotplot(Go_result_CC, showCategory = 20)  # Bubble plot showing the top 20 terms
p1 <- p1 + scale_y_discrete(labels = function(x) str_wrap(x, width = 50))
ggsave(p1, filename = 'GO_CC_Bubble_Plot.pdf', width = 7.23, height = 8)
ggsave(p1, filename = 'GO_CC_Bubble_Plot.TIFF', width = 7.23, height = 8)

barplot(Go_result_CC, showCategory = 20)  # Bar plot showing the top 20 terms
y <- as.data.frame(Go_result_CC)
y$geneID <- as.character(sapply(y$geneID, function(x) paste(gene_map$SYMBOL[match(strsplit(x, "/")[[1]], as.character(gene_map$ENTREZID))], collapse = "/")))
write.csv(y, "GO-CC.csv", row.names = FALSE)  # Export the results to the default path
save(y, file = 'GO-CC.RDATA')

# GO analysis - Molecular Function (MF)
Go_result_MF <- enrichGO(genelist_input, 'org.Hs.eg.db', ont = "MF", pvalueCutoff = 0.05)

goplot(Go_result_MF, showCategory = 5)  # GO topological plot

p1 <- dotplot(Go_result_MF, showCategory = 20)  # Bubble plot showing the top 20 terms
p1 <- p1 + scale_y_discrete(labels = function(x) str_wrap(x, width = 50))
ggsave(p1, filename = 'GO_MF_Bubble_Plot.pdf', width = 7.23, height = 8)
ggsave(p1, filename = 'GO_MF_Bubble_Plot.TIFF', width = 7.23, height = 8)

barplot(Go_result_MF, showCategory = 20)  # Bar plot showing the top 20 terms
y <- as.data.frame(Go_result_MF)
y$geneID <- as.character(sapply(y$geneID, function(x) paste(gene_map$SYMBOL[match(strsplit(x, "/")[[1]], as.character(gene_map$ENTREZID))], collapse = "/")))
write.csv(y, "GO-MF.csv", row.names = FALSE)  # Export the results to the default path
save(y, file = 'GO-MF.RDATA')

# Combined GO analysis for BP, MF, and CC
go <- enrichGO(genelist_input, OrgDb = "org.Hs.eg.db", ont = "all")
library(ggplot2)
p <- dotplot(go, split = "ONTOLOGY") + facet_grid(ONTOLOGY ~ ., scale = "free")
p <- p + scale_y_discrete(labels = function(x) str_wrap(x, width = 50))
ggsave(p, filename = 'Combined_GO_Bubble_Plot.pdf', width = 7.23, height = 8)
ggsave(p, filename = 'Combined_GO_Bubble_Plot.TIFF', width = 7.23, height = 8)
write.csv(as.data.frame(go), "GO.csv", row.names = FALSE)  # Export the results to the default path

# KEGG analysis
KEGG_result <- enrichKEGG(genelist_input, keyType = "kegg", pvalueCutoff = 1, qvalueCutoff = 1, pAdjustMethod = "BH", minGSSize = 5, maxGSSize = 500, organism = "hsa", use_internal_data = TRUE)

barplot(KEGG_result, showCategory = 20)  # Bar plot showing the top 20 KEGG pathways

p1 <- dotplot(KEGG_result, showCategory = 20)  # Bubble plot showing the top 20 KEGG pathways
p1 <- p1 + scale_y_discrete(labels = function(x) str_wrap(x, width = 50))
ggsave(p1, filename = 'KEGG_Bubble_Plot.pdf', width = 7.23, height = 8)
ggsave(p1, filename = 'KEGG_Bubble_Plot.TIFF', width = 7.23, height = 8)

# Circular plot for KEGG pathways
pdf(file = "KEGG_circos.pdf", width = 10, height = 7)
kkx <- setReadable(KEGG_result, 'org.Hs.eg.db', 'ENTREZID')
cnetplot(kkx, showCategory = 5, circular = TRUE, colorEdge = TRUE, node_label = "all")
dev.off()
x <- as.data.frame(KEGG_result)
x$geneID <- as.character(sapply(x$geneID, function(x) paste(gene_map$SYMBOL[match(strsplit(x, "/")[[1]], as.character(gene_map$ENTREZID))], collapse = "/")))
write.csv(as.data.frame(x), "KEGG.csv", row.names = FALSE)  # Export the results to the default path
save(x, file = 'KEGG.RDATA')

# Create a bubble plot for KEGG pathways with P-values, not adjusted
y <- KEGG_result@result

# Extract values from GeneRatio and convert to numeric
forward <- as.numeric(sub("/\\d+$", "", y$GeneRatio))
backward <- as.numeric(sub("^\\d+/", "", y$GeneRatio))
y$GeneRatio <- forward / backward

showCategory <- 20
font.size <- 12

library(ggplot2)
library(forcats)
library(dplyr)

y %>%
  arrange(pvalue) %>%
  slice(1:showCategory) %>%
  ggplot(aes(GeneRatio, forcats::fct_reorder(Description, Count))) +
  geom_point(aes(color = pvalue, size = Count)) +
  scale_color_continuous(low = "red", high = "blue", guide = guide_colorbar(reverse = TRUE)) +
  scale_size_continuous(range = c(3, 8)) +
  labs(y = NULL) +
  ggtitle("") +
  theme_bw() +
  theme(
    axis.text.x = element_text(colour = "black", size = font.size, vjust = 1),
    axis.text.y = element_text(colour = "black", size = font.size, hjust = 1),
    axis.title = element_text(margin = margin(10, 5, 0, 0), color = "black", size = font.size),
    axis.title.y = element_text(angle = 90)
  )

ggsave(filename = 'KEGG_Bubble_Plot2.pdf', width = 10, height = 8)
ggsave(filename = 'KEGG_Bubble_Plot2.TIFF', width = 10, height = 8)

# Create a bar plot for KEGG pathways with P-values, not adjusted
showCategory <- 20
font.size <- 12

y %>%
  arrange(pvalue) %>%
  slice(1:showCategory) %>%
  ggplot(aes(x = forcats::fct_reorder(Description, pvalue, .desc = TRUE), y = Count, fill = pvalue)) +
  geom_bar(stat = "identity") +
  coord_flip() +
  scale_fill_continuous(low = "red", high = "blue", guide = guide_colorbar(reverse = TRUE)) +
  labs(x = NULL, y = NULL) +
  ggtitle("") +
  theme_bw() +
  theme(
    axis.text.x = element_text(colour = "black", size = font.size, vjust = 1),
    axis.text.y = element_text(colour = "black", size = font.size, hjust = 1),
    axis.title = element_text(margin = margin(10, 5, 0, 0), color = "black", size = font.size),
    axis.title.y = element_text(angle = 90)
  )

# GO results sorted by P-value, without padjust
y <- KEGG_result@result

forward <- as.numeric(sub("/\\d+$", "", y$GeneRatio))
backward <- as.numeric(sub("^\\d+/", "", y$GeneRatio))

y$GeneRatio <- forward / backward

showCategory <- 20
font.size <- 12

library(ggpubr)
library(tidyverse)

GODATA <- y
GODATA$"-log10(Pvalue)" <- -log10(GODATA$pvalue)
GODATA$yyy <- -log10(GODATA$pvalue)

write.csv(GODATA, "GODATA.csv", row.names = FALSE)

aaa <- filter(GODATA, ONTOLOGY == 'BP')
aaaa <- aaa[1:10,]

bbb <- filter(GODATA, ONTOLOGY == 'CC')
bbbb <- bbb[1:10,]

ccc <- filter(GODATA, ONTOLOGY == 'MF')
cccc <- ccc[1:10,]

drawdata <- rbind(aaaa, bbbb, cccc)

ggbarplot(
  drawdata, x = "Description", y = 'yyy',
  fill = "ONTOLOGY",
  color = "white",
  palette = c('#5FB404', '#01DFD7', '#C238E5'),
  sort.val = "desc",
  sort.by.groups = FALSE,
  x.text.angle = 90
)

ggbarplot(
  drawdata, x = "Description", y = "yyy",
  fill = "ONTOLOGY",
  color = "white",
  palette = c('#5FB404', '#12B5EC', '#C238E5'),
  sort.val = "asc",
  sort.by.groups = TRUE,
  x.text.angle = 75,
  ylab = '-log10(P-Value)',
  xlab = 'Pathway'
)

ggsave(filename = 'Combined_GO_Bubble_Plot2.pdf', width = 7.23, height = 10)
ggsave(filename = 'Combined_GO_Bubble_Plot2.TIFF', width = 7.23, height = 10)
