# Supplementary material for: Prognostic and therapeutic insights into colorectal carcinoma through immunogenic cell death gene profiling
Source: PeerJ. 2024 Jun 24;12:e17629. doi: 10.7717/peerj.17629 (PMC11210462; doi:10.7717/peerj.17629)
Supplement: Supplemental Information 19 [file peerj-12-17629-s019.r]

# Clear the workspace
rm(list = ls())

expFile <- "uniSigGeneExp.txt"      # Expression input file

# Read the input file
data <- read.table(expFile, header = TRUE, sep = "\t", check.names = FALSE, row.names = 1)
data <- t(data)

# Perform PCA analysis
pca <- prcomp(data, scale = TRUE)
value <- predict(pca)
score <- value[, 1] - value[, 2]
score <- as.data.frame(score)
scoreOut <- rbind(id = colnames(score), score)
write.table(scoreOut, file = "score.txt", sep = "\t", quote = FALSE, col.names = FALSE)

# Load libraries
library(survival)
library(survminer)

scoreFile <- "score.txt"     # Score file
cliFile <- "clinicaldata.txt"           # Survival data file

# Read the input files
score <- read.table(scoreFile, header = TRUE, sep = "\t", check.names = FALSE, row.names = 1)
sampleType <- gsub("(.*?)\\_.*", "\\1", row.names(score))
score <- cbind(score, sampleType)

library(tidyverse)
rownames(score) <- str_replace_all(rownames(score), "TCGA_", "")
rownames(score) <- str_replace_all(rownames(score), "GSE17538_", "")
rownames(score) <- str_replace_all(rownames(score), "GSE39582_", "")

cli <- read.table(cliFile, header = TRUE, sep = "\t", check.names = FALSE, row.names = 1)
cli <- cli[, 1:2]
cli$futime <- cli$futime / 365

# Merge the data
sameSample <- intersect(row.names(score), row.names(cli))
data <- cbind(cli[sameSample,], score[sameSample,])

# Get the optimal cutoff
res.cut <- surv_cutpoint(data, time = "futime", event = "fustat", variables = c("score"))
cutoff <- as.numeric(res.cut$cutpoint[1])
print(cutoff)
Type <- ifelse(data[,"score"] <= cutoff, "Low", "High")
data$group <- Type
outTab <- rbind(id = colnames(data), data)
write.table(outTab, file = "score.group.txt", sep = "\t", quote = FALSE, col.names = FALSE)

# Calculate survival differences between high and low-risk groups
data$group <- factor(data$group, levels = c("Low", "High"))
diff <- survdiff(Surv(futime, fustat) ~ group, data = data)
length <- length(levels(factor(data[,"group"])))
pValue <- 1 - pchisq(diff$chisq, df = length - 1)
if (pValue < 0.001) {
  pValue <- "p<0.001"
} else {
  pValue <- paste0("p=", sprintf("%.03f", pValue))
}
fit <- survfit(Surv(futime, fustat) ~ group, data = data)

# Plot survival curves
bioCol <- c("#0066FF", "#FF0000", "#6E568C", "#7CC767", "#223D6C", "#D20A13", "#FFD121", "#088247", "#11AA4D")
bioCol <- bioCol[1:length]
surPlot <- ggsurvplot(fit, 
                      data = data,
                      conf.int = FALSE,
                      pval = pValue,
                      pval.size = 6,
                      legend.title = "score",
                      legend.labs = levels(factor(data[,"group"])),
                      legend = c(0.8, 0.8),
                      font.legend = 12,
                      xlab = "Time (years)",
                      break.time.by = 1,
                      palette = bioCol,
                      surv.median.line = "hv",
                      risk.table = TRUE,
                      cumevents = FALSE,
                      risk.table.height = 0.25)

# Save the plot as a PDF
pdf(file = "survival.pdf", onefile = FALSE, width = 7.5, height = 5.5)
print(surPlot)
dev.off()
