# Supplementary material for: Prognostic and therapeutic insights into colorectal carcinoma through immunogenic cell death gene profiling
Source: PeerJ. 2024 Jun 24;12:e17629. doi: 10.7717/peerj.17629 (PMC11210462; doi:10.7717/peerj.17629)
Supplement: Supplemental Information 21 [file peerj-12-17629-s021.r]

# Clear the workspace
rm(list = ls())

# Load libraries
library(Seurat)
library(ggplot2)
library(cowplot)
library(Matrix)
library(dplyr)
library(ggsci)
library(scater)
library(SingleR)
library(hdf5r)
library(tidyverse)
library(RColorBrewer)
library(dplyr)
library(Seurat)
library(ComplexHeatmap)
library(GSVA)
library(GSEABase)
library(limma)
library(ggplot2)

# Load the "merge.RDATA" file
load("merge.RDATA")

# Read the "score.txt" file
score <- read.table("score.txt", header = TRUE, sep = "\t")

# Import the GMT file, using Hallmark as an example
# MsigDB link (https://www.gsea-msigdb.org/gsea/msigdb/)
# When downloading the file, make sure to choose the appropriate gene format, typically gene symbol format for 10X results.
genesets <- getGmt("h.all.v7.5.1.symbols.gmt")
str(genesets)

# Perform GSVA analysis
gsvascore <- gsva(outTab, 
                  genesets, 
                  min.sz = 10, 
                  max.sz = 500, 
                  verbose = TRUE,
                  parallel.sz = 1)

# Prepare data for correlation analysis
aaa <- as.data.frame(t(gsvascore))
aaa$id <- rownames(aaa)
aaa <- inner_join(score, aaa, by = "id")

# Correlation analysis with all genes
gene <- "score"
y <- as.numeric(aaa[, gene])
bbb <- aaa[, 3:52]
cor_data_df <- data.frame(colnames(bbb))
for (a in 1:length(colnames(bbb))) {
  test <- cor.test(as.numeric(bbb[, a]), y, method = "pearson")
  cor_data_df[a, 2] <- test$estimate
  cor_data_df[a, 3] <- test$p.value
}
names(cor_data_df) <- c("symbol", "correlation", "pvalue")

# Export correlation analysis results
write.csv(cor_data_df, file = paste(gene, ' GSVA Correlation Analysis.csv', sep = ' '), row.names = FALSE)

# Sort and select the top 15 genes for correlation analysis
cor_data_df <- na.omit(cor_data_df)
posneg <- cor_data_df %>%
  filter(symbol != gene)
posneg$group <- NA
posneg$group[posneg$pvalue < 0.05 & posneg$correlation < 0] <- "negative"
posneg$group[posneg$pvalue >= 0.05] <- "pvalue>0.05"
posneg$group[posneg$pvalue < 0.05 & posneg$correlation > 0] <- "positive"
posneg$symbol <- str_replace_all(posneg$symbol, '_', ' ')
posneg$symbol <- str_replace_all(posneg$symbol, 'HALLMARK ', '')

# Create a correlation plot
library(ggpubr)
p <- ggbarplot(posneg, x = "symbol", y = "correlation",
               fill = "group",           
               color = "white",            
               palette = "jco",            
               sort.val = "asc",           
               sort.by.groups = FALSE,     
               ylab = "GSVA correlation",
               xlab = "Term",
               legend.title = "group",
               lab.col = "black",
               rotate = TRUE,
               ggtheme = theme_minimal()
)
# Save the correlation plot as a PDF
ggsave(p, filename = paste(gene, ' GSVA Correlation Plot.pdf', sep = ' '), width = 10, height = 10)
